# Supplementary material for: Probiotics-Fermented Grifola frondosa Total Active Components: Better Antioxidation and Microflora Regulation for Alleviating Alcoholic Liver Damage in Mice
Source: Int J Mol Sci. 2023 Jan 11;24(2):1406. doi: 10.3390/ijms24021406 (PMC9862899; doi:10.3390/ijms24021406)
Supplement: Supplementary file 1 [file ijms-24-01406-s001.zip]

Archive with 1 entries (1 files):
- ijms-2082052-supplementary.pdf
